# Supplementary material for: Fast model-free standardization and integration of single-cell transcriptomics data
Source: Res Sq. 2023 Jan 23:rs.3.rs-2485985. Preprint. [Version 1] doi: 10.21203/rs.3.rs-2485985/v1 (PMC9901035; doi:10.21203/rs.3.rs-2485985/v1)
Supplement: Supplementary Table 3 [file Supplementary_Table_3.xlsx]

## Sheet: Sheet1
Data	Species	Tissue	Platform	Use of this study	Reference	Processed data
1	Mouse	Liver	SMART-seq2	target	The Tabula Muris Consortium et al., 2020
2	Mouse	Liver	10X	reference	The Tabula Muris Consortium et al., 2020
3	Human	Pancreas	CEL-seq	target	Grün et al., 2016	https://github.com/satijalab/seurat-data
4	Human	Pancreas	CEL-seq2	target	Muraro et al., 2016
5	Human	Pancreas	Fluidigm C1	target	Lawlor et al., 2017
6	Human	Pancreas	SMART-seq2	target	Segerstolpe et al. 2016
7	Human	Pancreas	inDrop	reference	Baron et al., 2016
8	Human	Bone marrow	10X	reference	Oetjen et al., 2018
9	Human	PBMC	10X	target	Freytag et al., 2018
10	Human	PBMC	10X	target	Sun et al., 2019
11	Human	PBMC	10X	target	10x Genomics	https://support.10xgenomics.com/single-cell-gene-expression/datasets/3.0.0/pbmc_10k_v3
12	Human	Heart (Sanger-nuclei)	10X	reference	Litviňuková et al., 2020
13	Human	Heart (Sanger-cell)	10X	target	Litviňuková et al., 2020
14	Human	Heart (Sanger-CD45+)	10X	target	Litviňuková et al., 2020
15	Human	Heart (Harvard-nuclei)	10X	target	Litviňuková et al., 2020
16	Mouse	Primary motor cortex	SMART-seq v4	target	Yao et al., 2021
17	Mouse	Primary motor cortex	10X v2	reference	Yao et al., 2021
18	Mouse	Primary motor cortex	10X v3	target	Yao et al., 2021
19	Mouse	Brain	Drop-seq	target	Saunders et al., 2018
20	Mouse	Brain	SPLiT-seq	reference	Rosenberg et al., 2018
21	Mouse	Brain	10X	target	Zeisel et al., 2018
22	Mouse	Brain	10X	target	Schaum et al., 2018
23	Human	PBMC	10X	target	Wang et al., 2021
24	Human	PBMC	10X Multiome	reference	10x Genomics	https://openproblems.bio/neurips_docs/data/dataset/
25	Mouse	Brain	10X	target	Bandler et al., 2021
26	Zebrafish	Embryo	inDrop	reference	Wagner et al., 2018
27	Zebrafish	Embryo	Drop-seq	target	Farrell et al., 2018
28	Mouse	Hippocampus	Drop-seq	reference	Saunders et al., 2018	https://www.dropbox.com/s/cs6pii5my4p3ke3/mouse_hippocampus_reference.rds?dl=0
29	Mouse	Hippocampus	Slide-seq V2	target	Stickels et al., 2020
30	Human	Heart	10X	target	Tucker et al., 2020
31	Human	Heart	10X	target	Koenig et al., 2022
32	Human	Heart	10X	target	Kuppe et al., 2022
33	Human	Heart	SMART-seq2	target	Wang et al., 2020
34	Human	Heart	SMART-seq2	target	Cui et al., 2019
35	Human	Kidney	10X	reference	Stewart et al., 2019
36	Human	Kidney	10X	target	Wu et al., 2018
37	Human	Kidney	CEL-seq2	target	Arazi et al., 2019
38	Human	Kidney	10X	target	Wilson et al., 2019
39	Human	Kidney	10X	target	Liao et al., 2020
40	Human	Lung	10x and SmartSeq2	reference	Travaglini et al., 2020
41	Human	Nasal swab (Broad BCH UMMC )	10X	target	Chan Zuckerberg Initiative Single-Cell COVID-19 Consortia et al., 2020	https://www.covid19cellatlas.org/index.patient.html
42	Human	Nasal swab (Sanger)	10X	target	Chan Zuckerberg Initiative Single-Cell COVID-19 Consortia et al., 2020
43	Human	Airway (UCL-SANGER)	10X	target	Chan Zuckerberg Initiative Single-Cell COVID-19 Consortia et al., 2020
44	Human	Airway	10X	target	Chua et al., 2020
